# Supplementary material for: NIR-Sensitive Squaraine Dye—Peptide Conjugate for Trypsin Fluorogenic Detection
Source: Biosensors (Basel). 2024 Sep 25;14(10):458. doi: 10.3390/bios14100458 (PMC11505658; doi:10.3390/bios14100458)
Supplement: Supplementary file 1 [file biosensors-14-00458-s001.zip]

Archive with 1 entries (1 files):
- biosensors-3163075-supplementary.pdf
